# Supplementary material for: Counterion-Mediated Assembly of Fluorocarbon–Hydrocarbon Surfactant Mixtures at the Air–Liquid Interface: A Molecular Dynamics Study
Source: Molecules. 2025 Jun 14;30(12):2592. doi: 10.3390/molecules30122592 (PMC12196147; doi:10.3390/molecules30122592)
Supplement: Supplementary file 1 [file molecules-30-02592-s001.zip]

Archive with 1 entries (1 files):
- molecules-3685792-supplementary.pdf
